# Supplementary material for: Enhanced Gas Sensitivity of Au-Decorated Flowery WSe2 Nanostructures
Source: Nanomaterials (Basel). 2022 Nov 27;12(23):4221. doi: 10.3390/nano12234221 (PMC9738013; doi:10.3390/nano12234221)
Supplement: Supplementary file 1 [file nanomaterials-12-04221-s001.zip]

Archive with 1 entries (1 files):
- nanomaterials-2044961-supplementary.pdf
